# Supplementary material for: Analysis of the role and mechanism of EGCG in septic cardiomyopathy based on network pharmacology
Source: PeerJ. 2022 Mar 9;10:e12994. doi: 10.7717/peerj.12994 (PMC8917800; doi:10.7717/peerj.12994)
Supplement: Supplemental Information 2 [file peerj-10-12994-s002.zip]

Archive with 5 entries (4 files):
- Supp Figs and Tables 63721 JT staff/Supplementary file/
- Supp Figs and Tables 63721 JT staff/Supplementary file/FigS1.png
- Supp Figs and Tables 63721 JT staff/Supplementary file/S2.tif
- Supp Figs and Tables 63721 JT staff/Supplementary file/Table I.xlsx
- Supp Figs and Tables 63721 JT staff/Supplementary file/Table II.xlsx
