# Supplementary material for: Analysis of the role and mechanism of EGCG in septic cardiomyopathy based on network pharmacology
Source: PeerJ. 2022 Mar 9;10:e12994. doi: 10.7717/peerj.12994 (PMC8917800; doi:10.7717/peerj.12994)
Supplement: Supplemental Information 2 [file peerj-10-12994-s002.zip › Supp Figs and Tables 63721 JT staff/Supplementary file/Table II.xlsx]

## Sheet: Sheet1
Category	Term	Count	%	PValue	Genes	List Total	Pop Hits	Pop Total	Fold Enrichment	Bonferroni	Benjamini	FDR
KEGG_PATHWAY	hsa04668:TNF signaling pathway	30	16.6667	6.78312e-24	CXCL1, PTGS2, TNF, RELA, ICAM1, IKBKB, CASP7, MAPK8, CASP8, CASP3, CCL2, AKT1, MAPK1, MAPK3, JUN, EDN1, IL15, MMP3, MAPK14, SELE, MMP9, TNFRSF1A, NFKBIA, MMP14, IL6, CREB1, IL1B, LTA, FAS, BIRC2	160	107	6879	12.0543	1.41089e-21	1.41089e-21	7.59709e-22
KEGG_PATHWAY	hsa05200:Pathways in cancer	47	26.1111	3.10107e-21	CXCL8, GSTP1, ITGA2B, PDGFB, XIAP, PTGS2, HIF1A, FOXO1, RELA, EGFR, IKBKB, MAPK8, EDNRA, CASP8, MYC, CASP3, AKT1, MAPK1, RAC1, MAPK3, PDGFRB, JUN, HSP90AA1, NOS2, MMP1, EGF, STAT1, HGF, MMP2, WNT5A, STAT3, PRKCA, IGF1, MMP9, MTOR, VEGFA, NFKBIA, IL6, COL4A1, BCL2, BAX, FAS, PPARG, RAF1, TP53, BIRC2, BCL2L1	160	393	6879	5.14175	6.45023e-19	3.22511e-19	1.7366e-19
KEGG_PATHWAY	hsa05145:Toxoplasmosis	26	14.4444	1.196e-18	XIAP, TNF, RELA, IKBKB, MAPK8, CASP8, SOCS1, IRAK1, CASP3, AKT1, MAPK1, CCR5, MAPK3, IL10, NOS2, STAT1, STAT3, MAPK14, TNFRSF1A, NFKBIA, BCL2, TLR4, BIRC2, HSPA1B, BCL2L1, TLR2	160	110	6879	10.1622	2.48768e-16	8.29227e-17	4.46507e-17
KEGG_PATHWAY	hsa04066:HIF-1 signaling pathway	24	13.3333	8.99143e-18	EDN1, FLT1, NOS2, NOS3, EGF, INSR, STAT3, SERPINE1, PRKCA, IGF1, HIF1A, EGFR, MTOR, RELA, VEGFA, IL6, RPS6KB1, BCL2, AKT1, HMOX1, MAPK1, TIMP1, TLR4, MAPK3	160	96	6879	10.7484	1.87022e-15	4.37888e-16	2.35786e-16
KEGG_PATHWAY	hsa05161:Hepatitis B	28	15.5556	1.05262e-17	CXCL8, TNF, RELA, IKBKB, MAPK8, CASP8, TBK1, MYC, CASP3, AKT1, MAPK1, MAPK3, JUN, STAT1, STAT3, PRKCA, MMP9, NFKBIA, IL6, CREB1, IRF3, BCL2, BAX, FAS, RAF1, TP53, TLR4, TLR2	160	145	6879	8.30224	2.18944e-15	4.37888e-16	2.35786e-16
KEGG_PATHWAY	hsa05142:Chagas disease (American trypanosomiasis)	24	13.3333	6.12286e-17	IL10, JUN, CXCL8, NOS2, SERPINE1, MAPK14, TNF, IL2, RELA, TNFRSF1A, NFKBIA, IKBKB, IL6, MAPK8, CASP8, IRAK1, IL1B, FAS, CCL2, AKT1, MAPK1, TLR4, TLR2, MAPK3	160	104	6879	9.92163	2.30926e-14	2.12259e-15	1.14293e-15
KEGG_PATHWAY	hsa05133:Pertussis	21	11.6667	1.45101e-16	IL10, JUN, ITGAM, CXCL8, NOS2, C1S, C4BPA, MAPK14, TNF, RELA, IL1A, CASP7, IL6, MAPK8, IRAK1, IRF3, IL1B, CASP3, MAPK1, TLR4, MAPK3	160	75	6879	12.0382	2.30926e-14	4.31159e-15	2.32162e-15
KEGG_PATHWAY	hsa05140:Leishmaniasis	20	11.1111	8.10143e-16	IL10, JUN, ITGAM, NOS2, NCF1, STAT1, CYBA, PTGS2, MAPK14, TNF, RELA, IL4, NFKBIA, IL1A, IRAK1, IL1B, MAPK1, TLR4, TLR2, MAPK3	160	71	6879	12.1109	1.61648e-13	2.10637e-14	1.1342e-14
KEGG_PATHWAY	hsa05164:Influenza A	26	14.4444	1.11922e-13	CXCL8, TNF, RELA, ICAM1, IKBKB, MAPK8, TBK1, TNFSF10, CCL2, AKT1, MAPK1, MAPK3, JUN, STAT1, PRKCA, MAPK14, TNFRSF1A, NFKBIA, IL1A, IL6, IRF3, IL1B, FAS, RAF1, TLR4, HSPA1B	160	174	6879	6.42435	2.32774e-11	2.58664e-12	1.39281e-12
KEGG_PATHWAY	hsa05152:Tuberculosis	26	14.4444	1.67212e-13	ITGAM, TNF, RELA, HSPD1, MAPK8, CASP8, IRAK1, LAMP1, CASP3, AKT1, MAPK1, MAPK3, IL10, NOS2, STAT1, MAPK14, TNFRSF1A, IL1A, IL6, CREB1, IL1B, BCL2, BAX, RAF1, TLR4, TLR2	160	177	6879	6.31547	3.47775e-11	3.47801e-12	1.87277e-12
KEGG_PATHWAY	hsa04620:Toll-like receptor signaling pathway	21	11.6667	2.02229e-13	JUN, CXCL8, STAT1, MAPK14, TNF, RELA, NFKBIA, IKBKB, IL6, MAPK8, CASP8, TBK1, IRAK1, IRF3, IL1B, AKT1, MAPK1, RAC1, TLR4, TLR2, MAPK3	160	106	6879	8.51763	4.20748e-11	3.82397e-12	2.05906e-12
KEGG_PATHWAY	hsa04210:Apoptosis	17	9.44444	3.39584e-13	XIAP, TNF, RELA, TNFRSF1A, NFKBIA, IKBKB, CASP7, CASP8, CASP3, TNFSF10, BCL2, FAS, BAX, AKT1, TP53, BIRC2, BCL2L1	160	62	6879	11.7886	7.06404e-11	5.88612e-12	3.16945e-12
KEGG_PATHWAY	hsa05205:Proteoglycans in cancer	27	15	3.85036e-13	HIF1A, TNF, EGFR, PLAU, MYC, CASP3, AKT1, MAPK1, RAC1, MAPK3, HGF, CAV1, MMP2, WNT5A, STAT3, PRKCA, IGF1, MAPK14, MMP9, MTOR, VEGFA, RPS6KB1, FAS, RAF1, TP53, TLR4, TLR2	160	200	6879	5.80416	8.00853e-11	6.16058e-12	3.31724e-12
KEGG_PATHWAY	hsa05134:Legionellosis	16	8.88889	5.87794e-13	ITGAM, CXCL8, CXCL1, TNF, RELA, HSPD1, NFKBIA, EEF1A1, CASP7, IL6, CASP8, IL1B, CASP3, TLR4, HSPA1B, TLR2	160	54	6879	12.7389	1.22252e-10	8.73294e-12	4.70235e-12
KEGG_PATHWAY	hsa04621:NOD-like receptor signaling pathway	16	8.88889	1.06075e-12	HSP90AA1, CXCL8, CXCL1, MAPK14, TNF, RELA, NFKBIA, IKBKB, IL6, MAPK8, CASP8, IL1B, CCL2, MAPK1, BIRC2, MAPK3	160	56	6879	12.2839	2.20627e-10	1.47091e-11	7.9203e-12
KEGG_PATHWAY	hsa04151:PI3K-Akt signaling pathway	34	18.8889	1.32124e-12	FLT1, ITGA2B, PDGFB, RELA, EGFR, IKBKB, MYC, AKT1, MAPK1, RAC1, MAPK3, PDGFRB, HSP90AA1, EGF, NOS3, HGF, INSR, PRKCA, IGF1, IL2, MTOR, VEGFA, IL4, IL6, CREB1, RPS6KB1, COL4A1, IL2RA, BCL2, RAF1, TP53, TLR4, BCL2L1, TLR2	160	345	6879	4.23707	2.74825e-10	1.69612e-11	9.13296e-12
KEGG_PATHWAY	hsa04380:Osteoclast differentiation	22	12.2222	1.38625e-12	JUN, NCF1, STAT1, CYBB, CYBA, MAPK14, TNF, RELA, TNFRSF1A, NFKBIA, IKBKB, IL1A, MAPK8, CREB1, SOCS1, IL1B, AKT1, TNFSF11, MAPK1, PPARG, RAC1, MAPK3	160	131	6879	7.22032	2.88335e-10	1.69612e-11	9.13296e-12
KEGG_PATHWAY	hsa04064:NF-kappa B signaling pathway	18	10	7.98305e-12	CXCL8, XIAP, PTGS2, TNF, RELA, ICAM1, TNFRSF1A, NFKBIA, IKBKB, IRAK1, PLAU, IL1B, LTA, BCL2, TNFSF11, TLR4, BIRC2, BCL2L1	160	87	6879	8.89526	1.66048e-09	9.22485e-11	4.96723e-11
KEGG_PATHWAY	hsa05215:Prostate cancer	18	10	9.70009e-12	PDGFRB, HSP90AA1, EGF, PDGFB, IGF1, FOXO1, EGFR, MTOR, RELA, NFKBIA, IKBKB, CREB1, BCL2, AKT1, MAPK1, RAF1, TP53, MAPK3	160	88	6879	8.79418	2.01763e-09	1.06191e-10	5.71795e-11
KEGG_PATHWAY	hsa05162:Measles	21	11.6667	1.67575e-11	STAT1, IL13, STAT3, IL2, RELA, IL4, NFKBIA, IL1A, IL6, TBK1, IRAK1, IRF3, IL1B, IL2RA, TNFSF10, FAS, AKT1, TP53, TLR4, HSPA1B, TLR2	160	133	6879	6.78849	3.48556e-09	1.65979e-10	8.93732e-11
KEGG_PATHWAY	hsa05160:Hepatitis C	21	11.6667	1.67575e-11	CXCL8, CD81, STAT1, EGF, STAT3, MAPK14, TNF, EGFR, RELA, TNFRSF1A, NFKBIA, IKBKB, MAPK8, TBK1, IRF3, AKT1, MAPK1, RAF1, PPARA, TP53, MAPK3	160	133	6879	6.78849	3.48556e-09	1.65979e-10	8.93732e-11
KEGG_PATHWAY	hsa04932:Non-alcoholic fatty liver disease (NAFLD)	22	12.2222	2.34208e-11	JUN, CXCL8, INSR, SDHA, TNF, RELA, TNFRSF1A, IKBKB, IL1A, CASP7, IL6, MAPK8, CASP8, IL1B, CASP3, LEP, DDIT3, FAS, BAX, AKT1, RAC1, PPARA	160	151	6879	6.26399	4.87153e-09	2.21433e-10	1.19233e-10
KEGG_PATHWAY	hsa04931:Insulin resistance	19	10.5556	3.14623e-11	NOS3, PRKCE, INSR, STAT3, SLC2A4, TNF, FOXO1, MTOR, RELA, TNFRSF1A, PTPA, NFKBIA, IKBKB, IL6, MAPK8, CREB1, RPS6KB1, AKT1, PPARA	160	108	6879	7.56372	6.54415e-09	2.84529e-10	1.53208e-10
KEGG_PATHWAY	hsa05323:Rheumatoid arthritis	17	9.44444	1.0728e-10	JUN, FLT1, CXCL8, IL15, MMP1, MMP3, ITGAL, TNF, ICAM1, VEGFA, IL1A, IL6, IL1B, CCL2, TNFSF11, TLR4, TLR2	160	88	6879	8.30561	2.23143e-08	9.29761e-10	5.00641e-10
KEGG_PATHWAY	hsa05212:Pancreatic cancer	15	8.33333	1.54118e-10	STAT1, EGF, STAT3, EGFR, RELA, VEGFA, IKBKB, MAPK8, AKT1, MAPK1, RAC1, RAF1, TP53, BCL2L1, MAPK3	160	65	6879	9.92163	3.20565e-08	1.28226e-09	6.90447e-10
KEGG_PATHWAY	hsa04010:MAPK signaling pathway	26	14.4444	5.04423e-10	PDGFB, HSPB1, TNF, RELA, EGFR, IKBKB, MAPK8, MYC, CASP3, AKT1, MAPK1, RAC1, MAPK3, PDGFRB, JUN, EGF, PRKCA, MAPK14, TNFRSF1A, IL1A, IL1B, DDIT3, FAS, RAF1, TP53, HSPA1B	160	253	6879	4.41833	1.0492e-07	4.03538e-09	2.1729e-09
KEGG_PATHWAY	hsa05144:Malaria	13	7.22222	6.76261e-10	IL10, CXCL8, CD81, HGF, ITGAL, SELE, TNF, ICAM1, IL6, IL1B, CCL2, TLR4, TLR2	160	49	6879	11.4065	1.40662e-07	5.20971e-09	2.80523e-09
KEGG_PATHWAY	hsa05219:Bladder cancer	12	6.66667	1.23632e-09	CXCL8, MMP1, EGF, MYC, MMP2, MAPK1, RAF1, TP53, MMP9, EGFR, MAPK3, VEGFA	160	41	6879	12.5835	2.57154e-07	8.87992e-09	4.7815e-09
KEGG_PATHWAY	hsa04068:FoxO signaling pathway	19	10.5556	1.23807e-09	IL10, EGF, INSR, STAT3, SLC2A4, IGF1, MAPK14, SIRT1, FOXO1, EGFR, IKBKB, IL6, MAPK8, CAT, TNFSF10, AKT1, MAPK1, RAF1, MAPK3	160	134	6879	6.09613	2.57518e-07	8.87992e-09	4.7815e-09
KEGG_PATHWAY	hsa05321:Inflammatory bowel disease (IBD)	14	7.77778	1.55907e-09	IL10, JUN, STAT1, IL13, STAT3, TNF, IL2, RELA, IL4, IL1A, IL6, IL1B, TLR4, TLR2	160	64	6879	9.40488	3.24287e-07	1.0678e-08	5.74967e-09
KEGG_PATHWAY	hsa04071:Sphingolipid signaling pathway	18	10	1.59143e-09	ABCC1, NOS3, PRKCE, PRKCA, MAPK14, TNF, RELA, TNFRSF1A, MAPK8, SMPD1, BCL2, BAX, AKT1, MAPK1, RAC1, RAF1, TP53, MAPK3	160	120	6879	6.44906	3.31017e-07	1.0678e-08	5.74967e-09
KEGG_PATHWAY	hsa05166:HTLV-I infection	25	13.8889	2.90049e-09	PDGFB, XIAP, ITGAL, TNF, RELA, ICAM1, IKBKB, TERT, MYC, AKT1, PDGFRB, EGR1, JUN, IL15, WNT5A, IL2, TNFRSF1A, NFKBIA, IL6, CREB1, IL2RA, LTA, BAX, TP53, BCL2L1	160	254	6879	4.23167	6.03301e-07	1.88532e-08	1.01517e-08
KEGG_PATHWAY	hsa05231:Choline metabolism in cancer	16	8.88889	7.91997e-09	PDGFRB, JUN, EGF, PDGFB, PRKCA, HIF1A, EGFR, MTOR, MAPK8, RPS6KB1, SP1, AKT1, MAPK1, RAC1, RAF1, MAPK3	160	101	6879	6.81089	1.64735e-06	4.94221e-08	2.66119e-08
KEGG_PATHWAY	hsa04510:Focal adhesion	22	12.2222	8.07861e-09	PDGFRB, JUN, FLT1, EGF, HGF, CAV1, ITGA2B, PDGFB, XIAP, PRKCA, IGF1, EGFR, VEGFA, MAPK8, COL4A1, BCL2, AKT1, MAPK1, RAC1, RAF1, BIRC2, MAPK3	160	206	6879	4.59157	1.68035e-06	4.94221e-08	2.66119e-08
KEGG_PATHWAY	hsa05014:Amyotrophic lateral sclerosis (ALS)	12	6.66667	1.22154e-08	CASP3, CAT, BCL2, BAX, RAC1, NOS1, MAPK14, TNF, TP53, BCL2L1, SOD1, TNFRSF1A	160	50	6879	10.3185	2.5408e-06	7.25944e-08	3.90893e-08
KEGG_PATHWAY	hsa05169:Epstein-Barr virus infection	17	9.44444	1.55036e-08	JUN, STAT3, ITGAL, MAPK14, RELA, ICAM1, NFKBIA, IKBKB, MAPK8, TBK1, IRAK1, IRF3, MYC, BCL2, AKT1, VIM, TP53	160	122	6879	5.99093	3.22475e-06	8.95765e-08	4.82335e-08
KEGG_PATHWAY	hsa05168:Herpes simplex infection	20	11.1111	3.27531e-08	JUN, IL15, STAT1, TNF, RELA, TNFRSF1A, NFKBIA, IKBKB, IL6, MAPK8, CASP8, TBK1, IRF3, IL1B, CASP3, LTA, FAS, CCL2, TP53, TLR2	160	183	6879	4.69877	6.81262e-06	1.84125e-07	9.91444e-08
KEGG_PATHWAY	hsa05132:Salmonella infection	14	7.77778	4.29537e-08	JUN, CXCL8, NOS2, CXCL1, MAPK14, RELA, IL1A, IL6, MAPK8, IL1B, MAPK1, RAC1, TLR4, MAPK3	160	83	6879	7.25196	8.93433e-06	2.30453e-07	1.2409e-07
KEGG_PATHWAY	hsa05202:Transcriptional misregulation in cancer	19	10.5556	4.321e-08	ITGAM, FLT1, CXCL8, MMP3, GZMB, PLAT, IGF1, MMP9, FOXO1, RELA, IL6, SP1, PLAU, MYC, DDIT3, PPARG, TP53, ELANE, BCL2L1	160	167	6879	4.8915	8.98763e-06	2.30453e-07	1.2409e-07
KEGG_PATHWAY	hsa04920:Adipocytokine signaling pathway	13	7.22222	5.1275e-08	STAT3, SLC2A4, TNF, MTOR, RELA, TNFRSF1A, POMC, NFKBIA, IKBKB, MAPK8, LEP, AKT1, PPARA	160	70	6879	7.98455	1.06651e-05	2.6663e-07	1.4357e-07
KEGG_PATHWAY	hsa05222:Small cell lung cancer	14	7.77778	5.76447e-08	NOS2, ITGA2B, XIAP, PTGS2, RELA, NFKBIA, IKBKB, COL4A1, MYC, BCL2, AKT1, TP53, BIRC2, BCL2L1	160	85	6879	7.08132	1.199e-05	2.92441e-07	1.57468e-07
KEGG_PATHWAY	hsa05146:Amoebiasis	15	8.33333	1.17818e-07	IL10, ITGAM, CXCL8, NOS2, HSPB1, PRKCA, TNF, RELA, IL6, COL4A1, IL1B, CASP3, CTSG, TLR4, TLR2	160	106	6879	6.08402	2.45059e-05	5.83481e-07	3.14182e-07
KEGG_PATHWAY	hsa05210:Colorectal cancer	12	6.66667	1.3085e-07	JUN, MAPK8, MYC, CASP3, BCL2, BAX, MAPK1, AKT1, RAC1, RAF1, TP53, MAPK3	160	62	6879	8.32137	2.72164e-05	6.32362e-07	3.40503e-07
KEGG_PATHWAY	hsa05206:MicroRNAs in cancer	24	13.3333	1.33769e-07	PDGFRB, ABCC1, PRKCE, STAT3, PDGFB, PRKCA, PTGS2, SIRT1, MMP9, EGFR, MTOR, VEGFA, IKBKB, SOCS1, PLAU, MYC, CASP3, BCL2, HMOX1, BAK1, VIM, RAF1, RECK, TP53	160	286	6879	3.60787	2.78236e-05	6.32362e-07	3.40503e-07
KEGG_PATHWAY	hsa05230:Central carbon metabolism in cancer	12	6.66667	1.83951e-07	PDGFRB, G6PD, MYC, MAPK1, AKT1, RAF1, HIF1A, TP53, EGFR, MTOR, SIRT3, MAPK3	160	64	6879	8.06133	3.8261e-05	8.5026e-07	4.57833e-07
KEGG_PATHWAY	hsa05214:Glioma	12	6.66667	2.17053e-07	PDGFRB, EGF, PDGFB, MAPK1, AKT1, PRKCA, IGF1, RAF1, TP53, EGFR, MTOR, MAPK3	160	65	6879	7.93731	4.51459e-05	9.81455e-07	5.28476e-07
KEGG_PATHWAY	hsa04660:T cell receptor signaling pathway	14	7.77778	4.11159e-07	IL10, JUN, MAPK14, TNF, IL2, RELA, IL4, NFKBIA, IKBKB, CD4, AKT1, MAPK1, RAF1, MAPK3	160	100	6879	6.01912	8.55174e-05	1.8196e-06	9.79783e-07
KEGG_PATHWAY	hsa04722:Neurotrophin signaling pathway	15	8.33333	5.64058e-07	JUN, MAPK14, RELA, NFKBIA, IKBKB, MAPK8, IRAK1, BCL2, BAX, AKT1, MAPK1, RAC1, RAF1, TP53, MAPK3	160	120	6879	5.37422	0.000117317	2.44425e-06	1.31614e-06
KEGG_PATHWAY	hsa05143:African trypanosomiasis	9	5	5.80342e-07	IL10, IL6, IL1B, FAS, APOA1, PRKCA, SELE, TNF, ICAM1	160	33	6879	11.7256	0.000120704	2.46349e-06	1.3265e-06
KEGG_PATHWAY	hsa04060:Cytokine-cytokine receptor interaction	21	11.6667	6.58831e-07	IL10, CXCL8, IL15, IL13, CXCL1, TNF, IL2, TNFRSF1A, IL4, IL1A, IL6, IL1B, IL2RA, LEP, TNFSF10, LTA, FAS, CCL2, TNFSF11, CCR5, IL6ST	160	243	6879	3.71551	0.000137027	2.74074e-06	1.47578e-06
KEGG_PATHWAY	hsa04014:Ras signaling pathway	20	11.1111	9.28974e-07	PDGFRB, FLT1, EGF, HGF, INSR, PDGFB, PRKCA, IGF1, EGFR, RELA, VEGFA, IKBKB, MAPK8, TBK1, AKT1, MAPK1, RAC1, RAF1, BCL2L1, MAPK3	160	226	6879	3.80476	0.000193208	3.78876e-06	2.0401e-06
KEGG_PATHWAY	hsa04370:VEGF signaling pathway	11	6.11111	1.07294e-06	NOS3, HSPB1, MAPK1, AKT1, PRKCA, RAC1, RAF1, MAPK14, PTGS2, MAPK3, VEGFA	160	61	6879	7.75297	0.000223146	4.29175e-06	2.31094e-06
KEGG_PATHWAY	hsa04930:Type II diabetes mellitus	10	5.55556	1.1639e-06	IKBKB, MAPK8, SOCS1, INSR, PRKCE, MAPK1, SLC2A4, TNF, MTOR, MAPK3	160	48	6879	8.95703	0.000242062	4.56777e-06	2.45957e-06
KEGG_PATHWAY	hsa04015:Rap1 signaling pathway	19	10.5556	1.38643e-06	PDGFRB, ITGAM, FLT1, EGF, HGF, INSR, ITGA2B, PDGFB, PRKCA, IGF1, ITGAL, MAPK14, EGFR, VEGFA, AKT1, MAPK1, RAC1, RAF1, MAPK3	160	210	6879	3.88991	0.000288335	5.3403e-06	2.87555e-06
KEGG_PATHWAY	hsa04915:Estrogen signaling pathway	13	7.22222	2.49732e-06	JUN, HSP90AA1, NOS3, MMP2, MMP9, EGFR, CREB1, SP1, AKT1, MAPK1, RAF1, HSPA1B, MAPK3	160	99	6879	5.64564	0.000519308	9.44441e-06	5.08545e-06
KEGG_PATHWAY	hsa04664:Fc epsilon RI signaling pathway	11	6.11111	3.01036e-06	IL4, MAPK8, IL13, MAPK1, AKT1, PRKCA, RAC1, RAF1, MAPK14, TNF, MAPK3	160	68	6879	6.95487	0.00062596	1.11813e-05	6.02072e-06
KEGG_PATHWAY	hsa04012:ErbB signaling pathway	12	6.66667	4.38126e-06	JUN, MAPK8, RPS6KB1, EGF, MYC, MAPK1, AKT1, PRKCA, RAF1, EGFR, MTOR, MAPK3	160	87	6879	5.93017	0.00091089	1.56147e-05	8.40793e-06
KEGG_PATHWAY	hsa05221:Acute myeloid leukemia	10	5.55556	4.48844e-06	IKBKB, RPS6KB1, MYC, STAT3, MAPK1, AKT1, RAF1, RELA, MTOR, MAPK3	160	56	6879	7.67746	0.000933162	1.56147e-05	8.40793e-06
KEGG_PATHWAY	hsa05218:Melanoma	11	6.11111	4.50425e-06	PDGFRB, EGF, HGF, PDGFB, MAPK1, AKT1, IGF1, RAF1, TP53, EGFR, MAPK3	160	71	6879	6.661	0.000936447	1.56147e-05	8.40793e-06
KEGG_PATHWAY	hsa04917:Prolactin signaling pathway	11	6.11111	4.50425e-06	MAPK8, SOCS1, STAT1, STAT3, TNFSF11, MAPK1, AKT1, RAF1, MAPK14, RELA, MAPK3	160	71	6879	6.661	0.000936447	1.56147e-05	8.40793e-06
KEGG_PATHWAY	hsa04630:Jak-STAT signaling pathway	15	8.33333	5.57149e-06	IL10, IL15, STAT1, IL13, STAT3, IL2, IL4, IL6, SOCS1, MYC, IL2RA, LEP, AKT1, IL6ST, BCL2L1	160	145	6879	4.44763	0.0011582	1.89979e-05	1.02296e-05
KEGG_PATHWAY	hsa05020:Prion diseases	8	4.44444	9.82746e-06	IL1A, EGR1, IL6, IL1B, BAX, MAPK1, SOD1, MAPK3	160	34	6879	10.1162	0.00204203	3.29695e-05	1.77528e-05
KEGG_PATHWAY	hsa05211:Renal cell carcinoma	10	5.55556	1.79985e-05	JUN, HGF, PDGFB, MAPK1, AKT1, RAC1, RAF1, HIF1A, MAPK3, VEGFA	160	66	6879	6.5142	0.00373672	5.94236e-05	3.19973e-05
KEGG_PATHWAY	hsa05120:Epithelial cell signaling in Helicobacter pylori infection	10	5.55556	2.03849e-05	NFKBIA, IKBKB, JUN, MAPK8, CXCL8, CASP3, RAC1, MAPK14, RELA, EGFR	160	67	6879	6.41698	0.00423114	6.62511e-05	3.56737e-05
KEGG_PATHWAY	hsa04662:B cell receptor signaling pathway	10	5.55556	2.59729e-05	NFKBIA, IKBKB, JUN, CD81, MAPK1, AKT1, RAC1, RAF1, RELA, MAPK3	160	69	6879	6.23098	0.00538787	8.31133e-05	4.47533e-05
KEGG_PATHWAY	hsa04622:RIG-I-like receptor signaling pathway	10	5.55556	2.92226e-05	NFKBIA, IKBKB, MAPK8, TBK1, CXCL8, CASP8, IRF3, MAPK14, TNF, RELA	160	70	6879	6.14196	0.00605994	9.20953e-05	4.95898e-05
KEGG_PATHWAY	hsa05220:Chronic myeloid leukemia	10	5.55556	3.67654e-05	NFKBIA, IKBKB, MYC, MAPK1, AKT1, RAF1, TP53, RELA, BCL2L1, MAPK3	160	72	6879	5.97135	0.00761817	0.000114137	6.14585e-05
KEGG_PATHWAY	hsa04940:Type I diabetes mellitus	8	4.44444	4.21919e-05	IL1A, IL1B, LTA, FAS, GZMB, TNF, IL2, HSPD1	160	42	6879	8.18929	0.0087377	0.000129058	6.94925e-05
KEGG_PATHWAY	hsa04150:mTOR signaling pathway	9	5	4.90504e-05	IKBKB, RPS6KB1, MAPK1, AKT1, PRKCA, IGF1, TNF, MTOR, MAPK3	160	58	6879	6.67144	0.0101509	0.000147862	7.9618e-05
KEGG_PATHWAY	hsa04919:Thyroid hormone signaling pathway	12	6.66667	6.37632e-05	THRA, STAT1, MYC, MAPK1, AKT1, PRKCA, RAF1, HIF1A, TP53, FOXO1, MTOR, MAPK3	160	115	6879	4.4863	0.0131756	0.000189468	0.000102021
KEGG_PATHWAY	hsa05203:Viral carcinogenesis	16	8.88889	7.15688e-05	JUN, STAT3, RELA, NFKBIA, CASP8, CREB1, IRF3, CASP3, BAX, MAPK1, BAK1, RAC1, CCR5, IL6ST, TP53, MAPK3	160	205	6879	3.35561	0.0147766	0.000209666	0.000112897
KEGG_PATHWAY	hsa05332:Graft-versus-host disease	7	3.88889	9.1635e-05	IL1A, IL6, IL1B, FAS, GZMB, TNF, IL2	160	33	6879	9.11989	0.0188804	0.000264522	0.000142435
KEGG_PATHWAY	hsa04062:Chemokine signaling pathway	15	8.33333	9.28371e-05	CXCL8, NCF1, STAT1, STAT3, CXCL1, RELA, NFKBIA, IKBKB, CCL2, AKT1, MAPK1, RAC1, RAF1, CCR5, MAPK3	160	186	6879	3.46724	0.0191258	0.000264522	0.000142435
KEGG_PATHWAY	hsa05131:Shigellosis	9	5	0.000100712	NFKBIA, IKBKB, MAPK8, CXCL8, MAPK1, RAC1, MAPK14, RELA, MAPK3	160	64	6879	6.046	0.0207312	0.000283082	0.000152429
KEGG_PATHWAY	hsa04650:Natural killer cell mediated cytotoxicity	12	6.66667	0.000109419	CASP3, TNFSF10, FAS, GZMB, MAPK1, PRKCA, RAC1, ITGAL, RAF1, TNF, ICAM1, MAPK3	160	122	6879	4.22889	0.0225033	0.000303455	0.000163399
KEGG_PATHWAY	hsa05010:Alzheimer's disease	14	7.77778	0.000125953	APP, ATP2A2, SDHA, TNF, TNFRSF1A, CASP7, CASP8, IL1B, CASP3, FAS, MAPK1, NOS1, APOE, MAPK3	160	168	6879	3.58281	0.0258596	0.000344713	0.000185615
KEGG_PATHWAY	hsa05213:Endometrial cancer	8	4.44444	0.000172366	EGF, MYC, MAPK1, AKT1, RAF1, TP53, EGFR, MAPK3	160	52	6879	6.61442	0.0352201	0.000460081	0.000247736
KEGG_PATHWAY	hsa04610:Complement and coagulation cascades	9	5	0.00017253	PROC, C1S, PLAU, CFI, SERPINE1, C4BPA, MASP2, PLAT, CFB	160	69	6879	5.60788	0.035253	0.000460081	0.000247736
KEGG_PATHWAY	hsa05150:Staphylococcus aureus infection	8	4.44444	0.000219512	IL10, ITGAM, C1S, CFI, MASP2, ITGAL, CFB, ICAM1	160	54	6879	6.36944	0.0446366	0.000577955	0.000311207
KEGG_PATHWAY	hsa04912:GnRH signaling pathway	10	5.55556	0.000232831	MMP14, JUN, MAPK8, MMP2, MAPK1, PRKCA, RAF1, MAPK14, EGFR, MAPK3	160	91	6879	4.72459	0.0472803	0.000605361	0.000325964
KEGG_PATHWAY	hsa05223:Non-small cell lung cancer	8	4.44444	0.000276548	EGF, MAPK1, AKT1, PRKCA, RAF1, TP53, EGFR, MAPK3	160	56	6879	6.14196	0.0559064	0.000710149	0.000382388
KEGG_PATHWAY	hsa04910:Insulin signaling pathway	12	6.66667	0.000326431	IKBKB, MAPK8, SOCS1, RPS6KB1, INSR, MAPK1, AKT1, SLC2A4, RAF1, FOXO1, MTOR, MAPK3	160	138	6879	3.73859	0.0656543	0.000828021	0.000445858
KEGG_PATHWAY	hsa04152:AMPK signaling pathway	11	6.11111	0.000522431	CREB1, RPS6KB1, LEP, INSR, AKT1, PPARG, SLC2A4, IGF1, SIRT1, FOXO1, MTOR	160	123	6879	3.84497	0.102995	0.00130922	0.000704967
KEGG_PATHWAY	hsa04666:Fc gamma R-mediated phagocytosis	9	5	0.000671204	RPS6KB1, NCF1, PRKCE, MAPK1, AKT1, PRKCA, RAC1, RAF1, MAPK3	160	84	6879	4.60647	0.130344	0.00166203	0.000894939
KEGG_PATHWAY	hsa04640:Hematopoietic cell lineage	9	5	0.000848577	IL4, IL1A, IL6, CD4, ITGAM, IL1B, IL2RA, ITGA2B, TNF	160	87	6879	4.44763	0.161867	0.00207652	0.00111812
KEGG_PATHWAY	hsa04670:Leukocyte transendothelial migration	10	5.55556	0.00130375	ITGAM, NCF1, MMP2, PRKCA, CYBA, RAC1, ITGAL, MAPK14, MMP9, ICAM1	160	115	6879	3.73859	0.237656	0.00315326	0.00169791
KEGG_PATHWAY	hsa05330:Allograft rejection	6	3.33333	0.00148494	IL10, IL4, FAS, GZMB, TNF, IL2	160	37	6879	6.97196	0.26589	0.0035502	0.00191165
KEGG_PATHWAY	hsa04916:Melanogenesis	9	5	0.00209855	POMC, EDN1, CREB1, WNT5A, TYRP1, MAPK1, PRKCA, RAF1, MAPK3	160	100	6879	3.86944	0.354001	0.00496022	0.00267089
KEGG_PATHWAY	hsa04623:Cytosolic DNA-sensing pathway	7	3.88889	0.00344128	NFKBIA, IKBKB, IL6, TBK1, IRF3, IL1B, RELA	160	64	6879	4.70244	0.511795	0.00804253	0.00433059
KEGG_PATHWAY	hsa04914:Progesterone-mediated oocyte maturation	8	4.44444	0.00383582	HSP90AA1, MAPK8, MAPK1, AKT1, IGF1, RAF1, MAPK14, MAPK3	160	87	6879	3.95345	0.550395	0.00886501	0.00477347
KEGG_PATHWAY	hsa04540:Gap junction	8	4.44444	0.0040882	PDGFRB, EGF, PDGFB, MAPK1, PRKCA, RAF1, EGFR, MAPK3	160	88	6879	3.90852	0.573477	0.00934446	0.00503163
KEGG_PATHWAY	hsa05216:Thyroid cancer	5	2.77778	0.00415939	MYC, MAPK1, PPARG, TP53, MAPK3	160	29	6879	7.41272	0.579772	0.00940384	0.00506361
KEGG_PATHWAY	hsa04115:p53 signaling pathway	7	3.88889	0.00432827	CASP8, CASP3, SERPINE1, FAS, BAX, IGF1, TP53	160	67	6879	4.49188	0.594337	0.00968042	0.00521253
KEGG_PATHWAY	hsa04550:Signaling pathways regulating pluripotency of stem cells	10	5.55556	0.00497842	MYC, WNT5A, STAT3, MAPK1, AKT1, IGF1, IL6ST, RAF1, MAPK14, MAPK3	160	140	6879	3.07098	0.645872	0.0110161	0.00593173
KEGG_PATHWAY	hsa04024:cAMP signaling pathway	12	6.66667	0.00599075	NFKBIA, EDNRA, JUN, MAPK8, CREB1, MAPK1, AKT1, RAC1, RAF1, PPARA, RELA, MAPK3	160	198	6879	2.60568	0.713445	0.0131166	0.00706278
KEGG_PATHWAY	hsa05416:Viral myocarditis	6	3.33333	0.00985771	CASP8, CASP3, CAV1, RAC1, ITGAL, ICAM1	160	57	6879	4.52566	0.87262	0.0213584	0.0115007
KEGG_PATHWAY	hsa04022:cGMP-PKG signaling pathway	10	5.55556	0.0107345	EDNRA, CREB1, NOS3, INSR, PRKCE, ATP2A2, MAPK1, AKT1, RAF1, MAPK3	160	158	6879	2.72112	0.894057	0.0230184	0.0123945
KEGG_PATHWAY	hsa04960:Aldosterone-regulated sodium reabsorption	5	2.77778	0.0120526	INSR, MAPK1, PRKCA, IGF1, MAPK3	160	39	6879	5.51202	0.919714	0.0255674	0.0137671
KEGG_PATHWAY	hsa04730:Long-term depression	6	3.33333	0.0121691	MAPK1, PRKCA, IGF1, NOS1, RAF1, MAPK3	160	60	6879	4.29938	0.92166	0.0255674	0.0137671
KEGG_PATHWAY	hsa04672:Intestinal immune network for IgA production	5	2.77778	0.0226861	IL10, IL4, IL6, IL15, IL2	160	47	6879	4.5738	0.991545	0.047187	0.0254084
KEGG_PATHWAY	hsa04810:Regulation of actin cytoskeleton	11	6.11111	0.0233329	PDGFRB, ITGAM, EGF, ITGA2B, PDGFB, MAPK1, RAC1, ITGAL, RAF1, EGFR, MAPK3	160	210	6879	2.25205	0.992633	0.0480518	0.0258741
KEGG_PATHWAY	hsa00330:Arginine and proline metabolism	5	2.77778	0.0277837	AOC1, NOS2, NOS3, ODC1, NOS1	160	50	6879	4.29937	0.997151	0.0566569	0.0305076
KEGG_PATHWAY	hsa05310:Asthma	4	2.22222	0.0311675	IL10, IL4, IL13, TNF	160	30	6879	5.7325	0.99862	0.0629402	0.0338909
KEGG_PATHWAY	hsa05320:Autoimmune thyroid disease	5	2.77778	0.0315321	IL10, IL4, FAS, GZMB, IL2	160	52	6879	4.13401	0.998724	0.0630643	0.0339577
KEGG_PATHWAY	hsa05016:Huntington's disease	10	5.55556	0.0334778	CASP8, CREB1, SP1, CASP3, BAX, TFAM, PPARG, SDHA, TP53, SOD1	160	192	6879	2.23926	0.99916	0.0663179	0.0357096
KEGG_PATHWAY	hsa04310:Wnt signaling pathway	8	4.44444	0.0403521	JUN, MAPK8, MMP7, MYC, WNT5A, PRKCA, RAC1, TP53	160	138	6879	2.49239	0.99981	0.0791814	0.0426362
KEGG_PATHWAY	hsa04726:Serotonergic synapse	7	3.88889	0.0431471	APP, CASP3, MAPK1, PRKCA, RAF1, PTGS2, MAPK3	160	111	6879	2.71132	0.999896	0.0838747	0.0451633
KEGG_PATHWAY	hsa04350:TGF-beta signaling pathway	6	3.33333	0.0444358	RPS6KB1, SP1, MYC, MAPK1, TNF, MAPK3	160	84	6879	3.07098	0.999922	0.0855801	0.0460816
KEGG_PATHWAY	hsa04145:Phagosome	8	4.44444	0.058474	ITGAM, NCF1, LAMP1, CYBA, RAC1, NOS1, TLR4, TLR2	160	150	6879	2.293	0.999996	0.110569	0.0595372
KEGG_PATHWAY	hsa04921:Oxytocin signaling pathway	8	4.44444	0.058474	JUN, NOS3, MAPK1, PRKCA, RAF1, PTGS2, EGFR, MAPK3	160	150	6879	2.293	0.999996	0.110569	0.0595372
KEGG_PATHWAY	hsa00380:Tryptophan metabolism	4	2.22222	0.0642749	AOC1, CYP1A2, CAT, CYP1A1	160	40	6879	4.29938	0.999999	0.120443	0.064854
KEGG_PATHWAY	hsa04750:Inflammatory mediator regulation of TRP channels	6	3.33333	0.0759923	MAPK8, IL1B, PRKCE, PRKCA, IGF1, MAPK14	160	98	6879	2.63227	1	0.141128	0.0759923
KEGG_PATHWAY	hsa00220:Arginine biosynthesis	3	1.66667	0.0768842	NOS2, NOS3, NOS1	160	20	6879	6.44906	1	0.141521	0.0768842
KEGG_PATHWAY	hsa04520:Adherens junction	5	2.77778	0.0812813	INSR, MAPK1, RAC1, EGFR, MAPK3	160	71	6879	3.02773	1	0.148303	0.0812813
KEGG_PATHWAY	hsa04723:Retrograde endocannabinoid signaling	6	3.33333	0.0840066	MAPK8, MAPK1, PRKCA, MAPK14, PTGS2, MAPK3	160	101	6879	2.55408	1	0.151942	0.0840066
KEGG_PATHWAY	hsa04977:Vitamin digestion and absorption	3	1.66667	0.0907489	ABCC1, APOA1, APOB	160	22	6879	5.86278	1	0.162722	0.0907489
KEGG_PATHWAY	hsa04141:Protein processing in endoplasmic reticulum	8	4.44444	0.096098	HSP90AA1, MAPK8, DDIT3, BCL2, BAX, BAK1, HSPA1B, NFE2L2	160	169	6879	2.03521	1	0.170841	0.096098
KEGG_PATHWAY	hsa04612:Antigen processing and presentation	5	2.77778	0.0984684	CD4, HSP90AA1, CREB1, TNF, HSPA1B	160	76	6879	2.82854	1	0.173571	0.0984684
KEGG_PATHWAY	hsa04261:Adrenergic signaling in cardiomyocytes	7	3.88889	0.0997331	CREB1, BCL2, MAPK1, AKT1, PRKCA, MAPK14, MAPK3	160	138	6879	2.18084	1	0.174323	0.0997331
